# Supplementary material for: NHC Polymeric Particles Obtained by Self-Assembly and Click Approach of Calix[4]Arene Amphiphiles as Support for Catalytically Active Pd Nanoclusters
Source: Molecules. 2021 Nov 14;26(22):6864. doi: 10.3390/molecules26226864 (PMC8625650; doi:10.3390/molecules26226864)
Supplement: Supplementary file 1 [file molecules-26-06864-s001.zip]

Archive with 1 entries (1 files):
- molecules-1429107-supplementary.pdf
